# Supplementary material for: Telomere Length and Mitochondrial Copy Number as Potential Biomarkers for Male Infertility in Iraqi Men
Source: Genes (Basel). 2025 Nov 24;16(12):1402. doi: 10.3390/genes16121402 (PMC12733125; doi:10.3390/genes16121402)
Supplement: Supplementary file 1 [file genes-16-01402-s001.zip]

Archive with 1 entries (1 files):
- genes-3993517-supplementary.pdf
